# Supplementary material for: Search of antimicrobial lactic acid bacteria from Salmonella-negative dogs
Source: BMC Vet Res. 2022 Jan 3;18:12. doi: 10.1186/s12917-021-03070-x (PMC8767738; doi:10.1186/s12917-021-03070-x)
Supplement: Supplementary file 2 — Additional file 2. [file 12917_2021_3070_MOESM2_ESM.txt]

LOCUS       LAB8                     646 bp    DNA     linear   BCT 21-JUL-2021
DEFINITION  Ligilactobacillus animalis strain LAB8.
ACCESSION   
VERSION
KEYWORDS    .
SOURCE      Ligilactobacillus animalis
  ORGANISM  Ligilactobacillus animalis
            Bacteria; Firmicutes; Bacilli; Lactobacillales; Lactobacillaceae;
            Ligilactobacillus.
REFERENCE   1  (bases 1 to 646)
  AUTHORS   Jimenez Trigos,E., Toquet,M., Barba Recreo,M., Gomez Martin,A.,
            Quereda Torres,J.J. and Bataller Leiva,E.
  TITLE     Study of the antimicrobial effect of lactic acid bacteria against
            Salmonella spp. in dogs
  JOURNAL   Unpublished
REFERENCE   2  (bases 1 to 646)
  AUTHORS   Jimenez Trigos,E., Toquet,M., Barba Recreo,M., Gomez Martin,A.,
            Quereda Torres,J.J. and Bataller Leiva,E.
  TITLE     Direct Submission
  JOURNAL   Submitted (21-JUL-2021) Departamento de Produccion y Sanidad
            Animal, Salud Publica Veterinaria y Ciencia y Tecnologia de los
            Alimentos (PASAPTA). Facultad de Veterinaria., Universidad CEU
            Cardenal Herrera de Valencia, Carrer Tirant lo Blanc, 7, Alfara del
            Patriarca, Valencia 46115, Spain
COMMENT     Sequences were screened for chimeras by the submitter using MEGA 7.
            
            ##Assembly-Data-START##
            Sequencing Technology :: Sanger dideoxy sequencing
            ##Assembly-Data-END##
FEATURES             Location/Qualifiers
     source          1..646
                     /organism="Ligilactobacillus animalis"
                     /mol_type="genomic DNA"
                     /strain="LAB8"
                     /isolation_source="Intestine"
                     /host="dog"
                     /db_xref="taxon:1605"
                     /country="Spain"
     rRNA            <1..>646
                     /product="16S ribosomal RNA"
BASE COUNT      168 a    132 c    199 g    147 t
ORIGIN      
        1 aagtgcgtga gagtaactgt tcacgtttcg acggtatcta acccagaaag ccacggctaa
       61 ctacgtgcca gcagccgcgg taatacgtag gtggcaagcg ttatccggat ttattgggcg
      121 taaagggaac gcaggcggtc ttttaagtct gatgtgaaag cctttcggct taaccggagt
      181 agtgcattgg aaactgggag acttgagtgc agaagaggag agtggaactc catgtgtagc
      241 ggtgaaatgc gtagatatat ggaagaacac cagtggcgaa agcggctctc tggtctgtaa
      301 ctgacgctga ggttcgaaag cgtgggtagc aaacaggatt agataccctg gtagtccacg
      361 ccgtaaacga tgaatgctaa gtgttggagg gtttccgccc ttcagtgctg cagctaacgc
      421 aataagcatt ccgcctgggg agtacgaccg caaggttgaa actcaaagga attgacgggg
      481 gcccgcacaa gcggtggagc atgtggttta attcgaagca acgcgaagaa ccttaccagg
      541 tcttgacatc ttctgacaat cctagagata ggactttccc ttcggggaca gaatgacagg
      601 tggtgcatgg ttgtcgtcag ctcgtgtcgt gagatgttgg gttaag
//
LOCUS       LAB18                    581 bp    DNA     linear   BCT 21-JUL-2021
DEFINITION  Ligilactobacillus salivarius strain LAB18.
ACCESSION   
VERSION
KEYWORDS    .
SOURCE      Ligilactobacillus salivarius
  ORGANISM  Ligilactobacillus salivarius
            Bacteria; Firmicutes; Bacilli; Lactobacillales; Lactobacillaceae;
            Ligilactobacillus.
REFERENCE   1  (bases 1 to 581)
  AUTHORS   Jimenez Trigos,E., Toquet,M., Barba Recreo,M., Gomez Martin,A.,
            Quereda Torres,J.J. and Bataller Leiva,E.
  TITLE     Study of the antimicrobial effect of lactic acid bacteria against
            Salmonella spp. in dogs
  JOURNAL   Unpublished
REFERENCE   2  (bases 1 to 581)
  AUTHORS   Jimenez Trigos,E., Toquet,M., Barba Recreo,M., Gomez Martin,A.,
            Quereda Torres,J.J. and Bataller Leiva,E.
  TITLE     Direct Submission
  JOURNAL   Submitted (21-JUL-2021) Departamento de Produccion y Sanidad
            Animal, Salud Publica Veterinaria y Ciencia y Tecnologia de los
            Alimentos (PASAPTA). Facultad de Veterinaria., Universidad CEU
            Cardenal Herrera de Valencia, Carrer Tirant lo Blanc, 7, Alfara del
            Patriarca, Valencia 46115, Spain
COMMENT     Sequences were screened for chimeras by the submitter using MEGA 7.
            
            ##Assembly-Data-START##
            Sequencing Technology :: Sanger dideoxy sequencing
            ##Assembly-Data-END##
FEATURES             Location/Qualifiers
     source          1..581
                     /organism="Ligilactobacillus salivarius"
                     /mol_type="genomic DNA"
                     /strain="LAB18"
                     /isolation_source="Intestine"
                     /host="dog"
                     /db_xref="taxon:1624"
                     /country="Spain"
     rRNA            <1..>581
                     /product="16S ribosomal RNA"
BASE COUNT      159 a    120 c    176 g    126 t
ORIGIN      
        1 tcggatcgta aaactctgtt gttagagaag aacacgagtg agagtaactg ttcattcgat
       61 gacggtatct aaaccagcaa gtcacggcta actacgtgcc agcagccgcg gtaatacgta
      121 ggtggcaagc gttgtccgga tttattgggc gtaaagggaa cgcaggcggt cttttaagtc
      181 tgatgtgaaa gccttcggct taaccggagt agtgcattgg aaactggaag acttgagtgc
      241 agaagaggag agtggaactc catgtgtagc ggtgaaatgc gtagatatat ggaagaacac
      301 cagtggcgaa agcggctctc tggtctgtaa ctgacgctga ggttcgaaag cgtgggtagc
      361 aaacaggatt agataccctg gtagtccacg ccgtaaacga tgaatgctag gtgttggagg
      421 gtttccgccc ttcagtgccg cagctaacgc aataagcatt ccgcctgggg agtacgaccg
      481 caaggttgaa actcaaagga attgacgggg gcccgcacaa gcggtggagc atgtggttta
      541 attcgaagca acgcgaagaa ccttaccagg tcttgacatc c
//
LOCUS       LAB19                    424 bp    DNA     linear   BCT 21-JUL-2021
DEFINITION  Ligilactobacillus salivarius strain LAB19.
ACCESSION   
VERSION
KEYWORDS    .
SOURCE      Ligilactobacillus salivarius
  ORGANISM  Ligilactobacillus salivarius
            Bacteria; Firmicutes; Bacilli; Lactobacillales; Lactobacillaceae;
            Ligilactobacillus.
REFERENCE   1  (bases 1 to 424)
  AUTHORS   Jimenez Trigos,E., Toquet,M., Barba Recreo,M., Gomez Martin,A.,
            Quereda Torres,J.J. and Bataller Leiva,E.
  TITLE     Study of the antimicrobial effect of lactic acid bacteria against
            Salmonella spp. in dogs
  JOURNAL   Unpublished
REFERENCE   2  (bases 1 to 424)
  AUTHORS   Jimenez Trigos,E., Toquet,M., Barba Recreo,M., Gomez Martin,A.,
            Quereda Torres,J.J. and Bataller Leiva,E.
  TITLE     Direct Submission
  JOURNAL   Submitted (21-JUL-2021) Departamento de Produccion y Sanidad
            Animal, Salud Publica Veterinaria y Ciencia y Tecnologia de los
            Alimentos (PASAPTA). Facultad de Veterinaria., Universidad CEU
            Cardenal Herrera de Valencia, Carrer Tirant lo Blanc, 7, Alfara del
            Patriarca, Valencia 46115, Spain
COMMENT     Sequences were screened for chimeras by the submitter using MEGA 7.
            
            ##Assembly-Data-START##
            Sequencing Technology :: Sanger dideoxy sequencing
            ##Assembly-Data-END##
FEATURES             Location/Qualifiers
     source          1..424
                     /organism="Ligilactobacillus salivarius"
                     /mol_type="genomic DNA"
                     /strain="LAB19"
                     /isolation_source="Intestine"
                     /host="dog"
                     /db_xref="taxon:1624"
                     /country="Spain"
     rRNA            <1..>424
                     /product="16S ribosomal RNA"
BASE COUNT      115 a     84 c    134 g     91 t
ORIGIN      
        1 tttattgggc gtaaagggaa cgcaggcggt cttttaagtc tgatgtgaaa gccttcggct
       61 taaccggagt agtgcattgg aaactggaag acttgagtgc agaagaggag agtggaactc
      121 catgtgtagc ggtgaaatgc gtagatatat ggaagaacac cagtggcgaa agcggctctc
      181 tggtctgtaa ctgacgctga ggttcgaaag cgtgggtagc aaacaggatt agataccctg
      241 gtagtccacg ccgtaaacga tgaatgctag gtgttggagg gtttccgccc ttcagtgccg
      301 cagctaacgc aataagcatt ccgcctgggg agtacgaccg caaggttgaa actcaaagga
      361 attgacgggg gcccgcacaa gcggtggagc atgtggttta attcgaagca acgcgaagaa
      421 cctt
//
LOCUS       LAB30                    517 bp    DNA     linear   BCT 21-JUL-2021
DEFINITION  Limosilactobacillus reuteri strain LAB30.
ACCESSION   
VERSION
KEYWORDS    .
SOURCE      Limosilactobacillus reuteri
  ORGANISM  Limosilactobacillus reuteri
            Bacteria; Firmicutes; Bacilli; Lactobacillales; Lactobacillaceae;
            Limosilactobacillus.
REFERENCE   1  (bases 1 to 517)
  AUTHORS   Jimenez Trigos,E., Toquet,M., Barba Recreo,M., Gomez Martin,A.,
            Quereda Torres,J.J. and Bataller Leiva,E.
  TITLE     Study of the antimicrobial effect of lactic acid bacteria against
            Salmonella spp. in dogs
  JOURNAL   Unpublished
REFERENCE   2  (bases 1 to 517)
  AUTHORS   Jimenez Trigos,E., Toquet,M., Barba Recreo,M., Gomez Martin,A.,
            Quereda Torres,J.J. and Bataller Leiva,E.
  TITLE     Direct Submission
  JOURNAL   Submitted (21-JUL-2021) Departamento de Produccion y Sanidad
            Animal, Salud Publica Veterinaria y Ciencia y Tecnologia de los
            Alimentos (PASAPTA). Facultad de Veterinaria., Universidad CEU
            Cardenal Herrera de Valencia, Carrer Tirant lo Blanc, 7, Alfara del
            Patriarca, Valencia 46115, Spain
COMMENT     Sequences were screened for chimeras by the submitter using MEGA 7.
            
            ##Assembly-Data-START##
            Sequencing Technology :: Sanger dideoxy sequencing
            ##Assembly-Data-END##
FEATURES             Location/Qualifiers
     source          1..517
                     /organism="Limosilactobacillus reuteri"
                     /mol_type="genomic DNA"
                     /strain="LAB30"
                     /isolation_source="Intestine"
                     /host="dog"
                     /db_xref="taxon:1598"
                     /country="Spain"
     rRNA            <1..>517
                     /product="16S ribosomal RNA"
BASE COUNT      131 a    108 c    170 g    108 t
ORIGIN      
        1 gcgtgagtga agaaggggtt tcggctcgta aagctctgtt gttggagaag aacgtgcgtg
       61 agagtaactg ttcacgcagt gacggtatcc aaccagaaag tcacggctaa ctacgtgcca
      121 gcagccgcgg taatacgtag gtggcaagcg ttatccggat ttattgggcg taaagcgagc
      181 gcaggcggtt gcttaggtct gatgtgaaag ccttcggctt aaccgaagaa gtgcatcgga
      241 aaccgggcga cttgagtgca gaagaggaca gtggaactcc atgtgtagcg gtggaatgcg
      301 tagatatatg gaagaacacc agtggcgaag gcggctgtct ggtctgcaac tgacgctgag
      361 gctcgaaagc atgggtagcg aacaggatta gataccctgg tagtccatgc cgtaaacgat
      421 gagtgctagg tgtttggagg gtttccgccc ttcagtgccg gagctaacgc attaagcact
      481 ccgcctgggg gagtacgacc gcaaggttga aactcaa
//
LOCUS       LAB36                    534 bp    DNA     linear   BCT 21-JUL-2021
DEFINITION  Ligilactobacillus salivarius strain LAB36.
ACCESSION   
VERSION
KEYWORDS    .
SOURCE      Ligilactobacillus salivarius
  ORGANISM  Ligilactobacillus salivarius
            Bacteria; Firmicutes; Bacilli; Lactobacillales; Lactobacillaceae;
            Ligilactobacillus.
REFERENCE   1  (bases 1 to 534)
  AUTHORS   Jimenez Trigos,E., Toquet,M., Barba Recreo,M., Gomez Martin,A.,
            Quereda Torres,J.J. and Bataller Leiva,E.
  TITLE     Study of the antimicrobial effect of lactic acid bacteria against
            Salmonella spp. in dogs
  JOURNAL   Unpublished
REFERENCE   2  (bases 1 to 534)
  AUTHORS   Jimenez Trigos,E., Toquet,M., Barba Recreo,M., Gomez Martin,A.,
            Quereda Torres,J.J. and Bataller Leiva,E.
  TITLE     Direct Submission
  JOURNAL   Submitted (21-JUL-2021) Departamento de Produccion y Sanidad
            Animal, Salud Publica Veterinaria y Ciencia y Tecnologia de los
            Alimentos (PASAPTA). Facultad de Veterinaria., Universidad CEU
            Cardenal Herrera de Valencia, Carrer Tirant lo Blanc, 7, Alfara del
            Patriarca, Valencia 46115, Spain
COMMENT     Sequences were screened for chimeras by the submitter using MEGA 7.
            
            ##Assembly-Data-START##
            Sequencing Technology :: Sanger dideoxy sequencing
            ##Assembly-Data-END##
FEATURES             Location/Qualifiers
     source          1..534
                     /organism="Ligilactobacillus salivarius"
                     /mol_type="genomic DNA"
                     /strain="LAB36"
                     /isolation_source="Intestine"
                     /host="dog"
                     /db_xref="taxon:1624"
                     /country="Spain"
     rRNA            <1..>534
                     /product="16S ribosomal RNA"
BASE COUNT      146 a    107 c    168 g    113 t
ORIGIN      
        1 ggatcgtaaa actctgttgt tagagaagaa cacgagtgag agtaaactgt tcattcgatg
       61 acggtatcta accaggcaag tcacggctaa ctaacgtgcc agcagccgcg gtaatacgta
      121 ggtggcaagc gttgtccgga tttattgggc gtaaagggaa cgcaggcggt cttttaagtc
      181 tgatgtgaaa gccttcggct taaccggagt agtgcattgg aaactggaag acttgagtgc
      241 agaagaggag agtggaactc catgtgtagc ggtgaaatgc gtagatatat ggaagaacac
      301 cagtggcgaa agcggctctc tggtctgtaa ctgacgctga ggttcgaaag cgtgggtagc
      361 aaacaggatt agataccctg gtagtccacg ccgtaaacga tgaatgctag gtgttgggag
      421 ggtttccgcc cttcagtgcc gcagctaacg caataagcat tccgcctggg gagtacgacc
      481 gcaaggttga aactcaaagg aattgacggg ggcccgcaca agcggtggag catg
//
LOCUS       dog1                     585 bp    DNA     linear   BCT 21-JUL-2021
DEFINITION  Enterococcus faecium strain Salmodog1.
ACCESSION   
VERSION
KEYWORDS    .
SOURCE      Enterococcus faecium
  ORGANISM  Enterococcus faecium
            Bacteria; Firmicutes; Bacilli; Lactobacillales; Enterococcaceae;
            Enterococcus.
REFERENCE   1  (bases 1 to 585)
  AUTHORS   Jimenez Trigos,E., Toquet,M., Barba Recreo,M., Gomez Martin,A.,
            Quereda Torres,J.J. and Bataller Leiva,E.
  TITLE     Study of the antimicrobial effect of lactic acid bacteria against
            Salmonella spp. in dogs
  JOURNAL   Unpublished
REFERENCE   2  (bases 1 to 585)
  AUTHORS   Jimenez Trigos,E., Toquet,M., Barba Recreo,M., Gomez Martin,A.,
            Quereda Torres,J.J. and Bataller Leiva,E.
  TITLE     Direct Submission
  JOURNAL   Submitted (21-JUL-2021) Departamento de Produccion y Sanidad
            Animal, Salud Publica Veterinaria y Ciencia y Tecnologia de los
            Alimentos (PASAPTA). Facultad de Veterinaria., Universidad CEU
            Cardenal Herrera de Valencia, Carrer Tirant lo Blanc, 7, Alfara del
            Patriarca, Valencia 46115, Spain
COMMENT     Sequences were screened for chimeras by the submitter using MEGA 7.
            
            ##Assembly-Data-START##
            Sequencing Technology :: Sanger dideoxy sequencing
            ##Assembly-Data-END##
FEATURES             Location/Qualifiers
     source          1..585
                     /organism="Enterococcus faecium"
                     /mol_type="genomic DNA"
                     /strain="Salmodog1"
                     /isolation_source="Intestine"
                     /host="dog"
                     /db_xref="taxon:1352"
                     /country="Spain"
     rRNA            <1..>585
                     /product="16S ribosomal RNA"
BASE COUNT      161 a    121 c    183 g    120 t
ORIGIN      
        1 agaaggggat aacacttgga aacaggtgct aataccgtat aacaatcaaa accgcatggt
       61 tttgatttga aaggcgcttt cgggtgtcgc tgatggatgg acccgcggtg cattagctag
      121 ttggtgaggt aacggctcac caaggccacg atgcatagcc gacctgagag ggtgatcggc
      181 cacaatggga ctgagacacg acccaaactc ctacgggagg cagcagtagg gaatcttcgg
      241 caatggacga aagtctgacc gagcaacgcc gcgtgagtga agaaggtttt cggatcgtaa
      301 aactctgttg ttagagaaga acaaggatga gagtaactgt tcatcccttg acggtatcta
      361 accagaaagc cacggctaac tacgtgccag cagccgcggt aatacgtagg tggcaagcgt
      421 tgtccggatt tattgggcgt aaagcgagcg caggcggttt cttaagtctg atgtgaaagc
      481 cccccggcct ccaaccgggg agggtcattg gaaactggga gacttgagtg cagaagagga
      541 gagtggaatt ccatgtgtag cggtgaaatg cgtagatata tggag
//
LOCUS       dog2                     441 bp    DNA     linear   BCT 21-JUL-2021
DEFINITION  Limosilactobacillus ingluviei strain Salmodog2.
ACCESSION   
VERSION
KEYWORDS    .
SOURCE      Limosilactobacillus ingluviei
  ORGANISM  Limosilactobacillus ingluviei
            Bacteria; Firmicutes; Bacilli; Lactobacillales; Lactobacillaceae;
            Limosilactobacillus.
REFERENCE   1  (bases 1 to 441)
  AUTHORS   Jimenez Trigos,E., Toquet,M., Barba Recreo,M., Gomez Martin,A.,
            Quereda Torres,J.J. and Bataller Leiva,E.
  TITLE     Study of the antimicrobial effect of lactic acid bacteria against
            Salmonella spp. in dogs
  JOURNAL   Unpublished
REFERENCE   2  (bases 1 to 441)
  AUTHORS   Jimenez Trigos,E., Toquet,M., Barba Recreo,M., Gomez Martin,A.,
            Quereda Torres,J.J. and Bataller Leiva,E.
  TITLE     Direct Submission
  JOURNAL   Submitted (21-JUL-2021) Departamento de Produccion y Sanidad
            Animal, Salud Publica Veterinaria y Ciencia y Tecnologia de los
            Alimentos (PASAPTA). Facultad de Veterinaria., Universidad CEU
            Cardenal Herrera de Valencia, Carrer Tirant lo Blanc, 7, Alfara del
            Patriarca, Valencia 46115, Spain
COMMENT     Sequences were screened for chimeras by the submitter using MEGA 7.
            
            ##Assembly-Data-START##
            Sequencing Technology :: Sanger dideoxy sequencing
            ##Assembly-Data-END##
FEATURES             Location/Qualifiers
     source          1..441
                     /organism="Limosilactobacillus ingluviei"
                     /mol_type="genomic DNA"
                     /strain="Salmodog2"
                     /isolation_source="Intestine"
                     /host="dog"
                     /db_xref="taxon:148604"
                     /country="Spain"
     rRNA            <1..>441
                     /product="16S ribosomal RNA"
BASE COUNT      113 a     91 c    146 g     91 t
ORIGIN      
        1 gcaagcgtta tccggattta ttgggcgtaa agcgagcgca gggcggtttt ctaagtctga
       61 tgtgaaagcc ttcggcttaa ccgaagaagt gcatcggaaa ctggatgact tgagtgcaga
      121 agagggcagt ggaactccat gtgtagcggt ggaatgcgta gatatatgga agaacaccag
      181 tggcgaaggc ggctgcctgg tctgtaactg acgctgaggc tcgaaagcat gggtagcgaa
      241 caggattaga taccctggta gtccatgccg taaacgatga gtgctaggtg ttgggagggt
      301 ttccgccctt cagtgccgga gctaacgcat taagcactcc gcctggggag tacgaccgca
      361 aggttgaaac tcaaaggaat tgacgggggc ccgcacaagc ggtggagcat ggtggtttaa
      421 ttcgaagcta cgcgaagaac c
//
LOCUS       dog3                     525 bp    DNA     linear   BCT 21-JUL-2021
DEFINITION  Enterococcus faecalis strain Salmodog3.
ACCESSION   
VERSION
KEYWORDS    .
SOURCE      Enterococcus faecalis
  ORGANISM  Enterococcus faecalis
            Bacteria; Firmicutes; Bacilli; Lactobacillales; Enterococcaceae;
            Enterococcus.
REFERENCE   1  (bases 1 to 525)
  AUTHORS   Jimenez Trigos,E., Toquet,M., Barba Recreo,M., Gomez Martin,A.,
            Quereda Torres,J.J. and Bataller Leiva,E.
  TITLE     Study of the antimicrobial effect of lactic acid bacteria against
            Salmonella spp. in dogs
  JOURNAL   Unpublished
REFERENCE   2  (bases 1 to 525)
  AUTHORS   Jimenez Trigos,E., Toquet,M., Barba Recreo,M., Gomez Martin,A.,
            Quereda Torres,J.J. and Bataller Leiva,E.
  TITLE     Direct Submission
  JOURNAL   Submitted (21-JUL-2021) Departamento de Produccion y Sanidad
            Animal, Salud Publica Veterinaria y Ciencia y Tecnologia de los
            Alimentos (PASAPTA). Facultad de Veterinaria., Universidad CEU
            Cardenal Herrera de Valencia, Carrer Tirant lo Blanc, 7, Alfara del
            Patriarca, Valencia 46115, Spain
COMMENT     Sequences were screened for chimeras by the submitter using MEGA 7.
            
            ##Assembly-Data-START##
            Sequencing Technology :: Sanger dideoxy sequencing
            ##Assembly-Data-END##
FEATURES             Location/Qualifiers
     source          1..525
                     /organism="Enterococcus faecalis"
                     /mol_type="genomic DNA"
                     /strain="Salmodog3"
                     /isolation_source="Intestine"
                     /host="dog"
                     /db_xref="taxon:1351"
                     /country="Spain"
     rRNA            <1..>525
                     /product="16S ribosomal RNA"
BASE COUNT      139 a    109 c    168 g    109 t
ORIGIN      
        1 gtgaagaagg ttttcggatc gtaaaactct gttgttagag aagaacaagg acgttagtaa
       61 ctgaacgtcc cctgacggta tctaaccaga aagccacggc taactacgtg ccagcagccg
      121 cggtaatacg taggtggcaa gcgttgtccg gatttattgg gcgtaaagcg agcgcaggcg
      181 gtttcttaag tctgatgtga aagcccccgg ctcaaccggg gagggtcatt ggaaactggg
      241 agacttgagt gcagaagagg agagtggaat tccatgtgta gcggtgaaat gcgtagatat
      301 atggaggaac accagtggcg aaggcggctc tctggtctgt aactgacgct gaggctcgaa
      361 agcgtgggga gcaaacagga ttagataccc tggtagtcca cgccgtaaac gatgagtgct
      421 aagtgtttgg agggtttccg cccttcagtg ctgcagcaaa cgcattaagc actccgcctg
      481 gggagtacga ccgcaaggtt gaaactcaaa ggaattgacg ggggc
//
LOCUS       dog4                     570 bp    DNA     linear   BCT 21-JUL-2021
DEFINITION  Enterococcus faecium strain Salmodog4.
ACCESSION   
VERSION
KEYWORDS    .
SOURCE      Enterococcus faecium
  ORGANISM  Enterococcus faecium
            Bacteria; Firmicutes; Bacilli; Lactobacillales; Enterococcaceae;
            Enterococcus.
REFERENCE   1  (bases 1 to 570)
  AUTHORS   Jimenez Trigos,E., Toquet,M., Barba Recreo,M., Gomez Martin,A.,
            Quereda Torres,J.J. and Bataller Leiva,E.
  TITLE     Study of the antimicrobial effect of lactic acid bacteria against
            Salmonella spp. in dogs
  JOURNAL   Unpublished
REFERENCE   2  (bases 1 to 570)
  AUTHORS   Jimenez Trigos,E., Toquet,M., Barba Recreo,M., Gomez Martin,A.,
            Quereda Torres,J.J. and Bataller Leiva,E.
  TITLE     Direct Submission
  JOURNAL   Submitted (21-JUL-2021) Departamento de Produccion y Sanidad
            Animal, Salud Publica Veterinaria y Ciencia y Tecnologia de los
            Alimentos (PASAPTA). Facultad de Veterinaria., Universidad CEU
            Cardenal Herrera de Valencia, Carrer Tirant lo Blanc, 7, Alfara del
            Patriarca, Valencia 46115, Spain
COMMENT     Sequences were screened for chimeras by the submitter using MEGA 7.
            
            ##Assembly-Data-START##
            Sequencing Technology :: Sanger dideoxy sequencing
            ##Assembly-Data-END##
FEATURES             Location/Qualifiers
     source          1..570
                     /organism="Enterococcus faecium"
                     /mol_type="genomic DNA"
                     /strain="Salmodog4"
                     /isolation_source="Intestine"
                     /host="dog"
                     /db_xref="taxon:1352"
                     /country="Spain"
     rRNA            <1..>570
                     /product="16S ribosomal RNA"
BASE COUNT      132 a    172 c    131 g    135 t
ORIGIN      
        1 acttcccatt ggaacacgtg tgtaacccag ggcataaggg gcatgatgat ttgacgtcct
       61 ccccaccttc ctccggtttg tcaccggcag tcttgctaga atggccaact gaatgatggc
      121 aactaacaat aagggttgcg ctcgttgcgg gacttaaccc aacatctcac gacacgaact
      181 gacgaccacc atgcaccacc tggcactttg cccccgaagg ggaagctcta tctctagagt
      241 ggtcaaagga tgtcaagacc tggtaagggt cttcccgttg cttccaatta aaccacatgc
      301 tccaccgctt gggcgggccc ccgtcaattc ctttgaattt caaccttgcg gtcgtactcc
      361 ccagggggaa tggttaatgg gttagctgca gcactgaagg gcggaaaccc tccaacactt
      421 aacactcatc gtttacggcg tggactacca aggtatctaa tcctgtttgc tccccacgct
      481 ttcgagcctc agcgtcagtt acagaccaga gagccgcctt cgccactggt gttcctccat
      541 atatctacgc atttcaccgc tacacatgga
//
LOCUS       dog5                     593 bp    DNA     linear   BCT 21-JUL-2021
DEFINITION  Lactobacillus crispatus strain Salmodog5.
ACCESSION   
VERSION
KEYWORDS    .
SOURCE      Lactobacillus crispatus
  ORGANISM  Lactobacillus crispatus
            Bacteria; Firmicutes; Bacilli; Lactobacillales; Lactobacillaceae;
            Lactobacillus.
REFERENCE   1  (bases 1 to 593)
  AUTHORS   Jimenez Trigos,E., Toquet,M., Barba Recreo,M., Gomez Martin,A.,
            Quereda Torres,J.J. and Bataller Leiva,E.
  TITLE     Study of the antimicrobial effect of lactic acid bacteria against
            Salmonella spp. in dogs
  JOURNAL   Unpublished
REFERENCE   2  (bases 1 to 593)
  AUTHORS   Jimenez Trigos,E., Toquet,M., Barba Recreo,M., Gomez Martin,A.,
            Quereda Torres,J.J. and Bataller Leiva,E.
  TITLE     Direct Submission
  JOURNAL   Submitted (21-JUL-2021) Departamento de Produccion y Sanidad
            Animal, Salud Publica Veterinaria y Ciencia y Tecnologia de los
            Alimentos (PASAPTA). Facultad de Veterinaria., Universidad CEU
            Cardenal Herrera de Valencia, Carrer Tirant lo Blanc, 7, Alfara del
            Patriarca, Valencia 46115, Spain
COMMENT     Sequences were screened for chimeras by the submitter using MEGA 7.
            
            ##Assembly-Data-START##
            Sequencing Technology :: Sanger dideoxy sequencing
            ##Assembly-Data-END##
FEATURES             Location/Qualifiers
     source          1..593
                     /organism="Lactobacillus crispatus"
                     /mol_type="genomic DNA"
                     /strain="Salmodog5"
                     /isolation_source="Intestine"
                     /host="dog"
                     /db_xref="taxon:47770"
                     /country="Spain"
     rRNA            <1..>593
                     /product="16S ribosomal RNA"
BASE COUNT      151 a    129 c    186 g    127 t
ORIGIN      
        1 aaagtcacgg ctaactacgt gccagcagcc gcggtaatac gtaggtggca agcgttgtcc
       61 ggatttattg ggcgtaaagc gagcgcaggc ggaagaataa gtctgatgtg aaagccctcg
      121 gcttaaccga ggaactgcat cggaaactgt ttttcttgag tgcagaagag gagagtggaa
      181 ctccatgtgt agcggtggaa tgcgtagata tatggaagaa caccagtggc gaaggcggct
      241 ctctggtctg caactgacgc tgaggctcga aagcatgggt agcgaacagg attagatacc
      301 ctggtagtcc atgccgtaaa cgatgagtgc taagtgtttg ggaggtttcc gcctctcagt
      361 gctgcagcta acgcattaag cactccgcct ggggagtacg accgcaaggt tgaaactcaa
      421 aggaattgac gggggcccgc acaagcggtg gaggcatggt ggtttaattc gaagcaacgc
      481 gaagaaccct taccaggtct tgacatctag tgccatttgt agagatacaa agttcccctt
      541 cggggacgct aagacaggtg ggtgcatggc tgtcgtcagc tcgtgtcctg aga
//
LOCUS       dog6                     585 bp    DNA     linear   BCT 21-JUL-2021
DEFINITION  Enterococcus faecium strain Salmodog6.
ACCESSION   
VERSION
KEYWORDS    .
SOURCE      Enterococcus faecium
  ORGANISM  Enterococcus faecium
            Bacteria; Firmicutes; Bacilli; Lactobacillales; Enterococcaceae;
            Enterococcus.
REFERENCE   1  (bases 1 to 585)
  AUTHORS   Jimenez Trigos,E., Toquet,M., Barba Recreo,M., Gomez Martin,A.,
            Quereda Torres,J.J. and Bataller Leiva,E.
  TITLE     Study of the antimicrobial effect of lactic acid bacteria against
            Salmonella spp. in dogs
  JOURNAL   Unpublished
REFERENCE   2  (bases 1 to 585)
  AUTHORS   Jimenez Trigos,E., Toquet,M., Barba Recreo,M., Gomez Martin,A.,
            Quereda Torres,J.J. and Bataller Leiva,E.
  TITLE     Direct Submission
  JOURNAL   Submitted (21-JUL-2021) Departamento de Produccion y Sanidad
            Animal, Salud Publica Veterinaria y Ciencia y Tecnologia de los
            Alimentos (PASAPTA). Facultad de Veterinaria., Universidad CEU
            Cardenal Herrera de Valencia, Carrer Tirant lo Blanc, 7, Alfara del
            Patriarca, Valencia 46115, Spain
COMMENT     Sequences were screened for chimeras by the submitter using MEGA 7.
            
            ##Assembly-Data-START##
            Sequencing Technology :: Sanger dideoxy sequencing
            ##Assembly-Data-END##
FEATURES             Location/Qualifiers
     source          1..585
                     /organism="Enterococcus faecium"
                     /mol_type="genomic DNA"
                     /strain="Salmodog6"
                     /isolation_source="Intestine"
                     /host="dog"
                     /db_xref="taxon:1352"
                     /country="Spain"
     rRNA            <1..>585
                     /product="16S ribosomal RNA"
BASE COUNT      135 a    178 c    132 g    140 t
ORIGIN      
        1 ccgacttccc aactcgttgt acttcccatt ggaacacgtg tgtaacccag ggcataaggg
       61 ggatgatgat ttgacgtcct ccccaccttc ctccggtttg tcaccggcag tcttggtaaa
      121 atggccaact gaatgatggc aactaacaat aagggttgcg ctcgttgcgg gacttaaccc
      181 aacatctcac gacacgaact gacgaccacc atgcaccacc tggcactttg cccccgaagg
      241 ggaagctcta tctctagagt ggtcaaagga tgtcaagacc tggtaagggt cttcccgttg
      301 cttccaatta aaccacatgc tccaccgctt gggcgggccc ccgtcaattc ctttgaattt
      361 caaccttgcg gtcgtactcc ccagggggaa tggttaatgg gttaactgca gcactgaagg
      421 gcggaaaccc tccaacactt aacactcatc gtttacggcg tggactacca aggtatctaa
      481 tcctgtttgc tccccacgct ttcgagcctc agcgtcagtt acagaccaga gagccgcctt
      541 cgccactggt gttcctccat atatctacgc atttcaccgc tacac
//
LOCUS       dog7                     717 bp    DNA     linear   BCT 21-JUL-2021
DEFINITION  Enterococcus gilvus strain Salmodog7.
ACCESSION   
VERSION
KEYWORDS    .
SOURCE      Enterococcus gilvus
  ORGANISM  Enterococcus gilvus
            Bacteria; Firmicutes; Bacilli; Lactobacillales; Enterococcaceae;
            Enterococcus.
REFERENCE   1  (bases 1 to 717)
  AUTHORS   Jimenez Trigos,E., Toquet,M., Barba Recreo,M., Gomez Martin,A.,
            Quereda Torres,J.J. and Bataller Leiva,E.
  TITLE     Study of the antimicrobial effect of lactic acid bacteria against
            Salmonella spp. in dogs
  JOURNAL   Unpublished
REFERENCE   2  (bases 1 to 717)
  AUTHORS   Jimenez Trigos,E., Toquet,M., Barba Recreo,M., Gomez Martin,A.,
            Quereda Torres,J.J. and Bataller Leiva,E.
  TITLE     Direct Submission
  JOURNAL   Submitted (21-JUL-2021) Departamento de Produccion y Sanidad
            Animal, Salud Publica Veterinaria y Ciencia y Tecnologia de los
            Alimentos (PASAPTA). Facultad de Veterinaria., Universidad CEU
            Cardenal Herrera de Valencia, Carrer Tirant lo Blanc, 7, Alfara del
            Patriarca, Valencia 46115, Spain
COMMENT     Sequences were screened for chimeras by the submitter using MEGA 7.
            
            ##Assembly-Data-START##
            Sequencing Technology :: Sanger dideoxy sequencing
            ##Assembly-Data-END##
FEATURES             Location/Qualifiers
     source          1..717
                     /organism="Enterococcus gilvus"
                     /mol_type="genomic DNA"
                     /strain="Salmodog7"
                     /isolation_source="Intestine"
                     /host="dog"
                     /db_xref="taxon:160453"
                     /country="Spain"
     rRNA            <1..>717
                     /product="16S ribosomal RNA"
BASE COUNT      194 a    156 c    221 g    146 t
ORIGIN      
        1 gatcggccac attgggactg agacacgacc caaactctta cgggaggcag cagtagggaa
       61 tcttcggcaa tggacgaaag tctgaccgag caacgccgcg tgagtgaaga aggttttcgg
      121 atcgtaaaac tctgttgtta gagaagaaca aggatgagag tagaatgttc atcccttgac
      181 ggtatctaac cagaaagcca cggctaacta cgtgccagca gccgcggtaa tacgtaggtg
      241 gcaagcgttg tccggattta ttgggcgtaa agcgagcgca ggcggtttct taagtctgat
      301 gtgaaagccc ccggctcaac cggggagggt cattggaaac tgggaaactt gagtgcagaa
      361 gaggagagtg gaattccatg tgtagcggtg aaatgcgtag atatatggag gaacaccagt
      421 ggcgaaggcg gctctctggt ctgtaactga cgctgaggct cgaaagcgtg gggagcaaac
      481 aggattagat accctggtag tccacgccgt aaacgatgag tgctaagtgt tggagggttt
      541 ccgcccttca gtgctgcagc taacgcatta agcactccgc ctggggagta cgaccgcaag
      601 gttgaaactc aaaggaattg acgggggccc gcacaagcgg tggaagcatg tggtttaatt
      661 cgaagcaacg cgaagaaccc ttaccaggtc ttgacatcct ttgaccactc tagagat
//
LOCUS       dog8                     568 bp    DNA     linear   BCT 21-JUL-2021
DEFINITION  Enterococcus gilvus strain Salmodog8.
ACCESSION   
VERSION
KEYWORDS    .
SOURCE      Enterococcus gilvus
  ORGANISM  Enterococcus gilvus
            Bacteria; Firmicutes; Bacilli; Lactobacillales; Enterococcaceae;
            Enterococcus.
REFERENCE   1  (bases 1 to 568)
  AUTHORS   Jimenez Trigos,E., Toquet,M., Barba Recreo,M., Gomez Martin,A.,
            Quereda Torres,J.J. and Bataller Leiva,E.
  TITLE     Study of the antimicrobial effect of lactic acid bacteria against
            Salmonella spp. in dogs
  JOURNAL   Unpublished
REFERENCE   2  (bases 1 to 568)
  AUTHORS   Jimenez Trigos,E., Toquet,M., Barba Recreo,M., Gomez Martin,A.,
            Quereda Torres,J.J. and Bataller Leiva,E.
  TITLE     Direct Submission
  JOURNAL   Submitted (21-JUL-2021) Departamento de Produccion y Sanidad
            Animal, Salud Publica Veterinaria y Ciencia y Tecnologia de los
            Alimentos (PASAPTA). Facultad de Veterinaria., Universidad CEU
            Cardenal Herrera de Valencia, Carrer Tirant lo Blanc, 7, Alfara del
            Patriarca, Valencia 46115, Spain
COMMENT     Sequences were screened for chimeras by the submitter using MEGA 7.
            
            ##Assembly-Data-START##
            Sequencing Technology :: Sanger dideoxy sequencing
            ##Assembly-Data-END##
FEATURES             Location/Qualifiers
     source          1..568
                     /organism="Enterococcus gilvus"
                     /mol_type="genomic DNA"
                     /strain="Salmodog8"
                     /isolation_source="Intestine"
                     /host="dog"
                     /db_xref="taxon:160453"
                     /country="Spain"
     rRNA            <1..>568
                     /product="16S ribosomal RNA"
BASE COUNT      154 a    120 c    180 g    114 t
ORIGIN      
        1 gatcgtaaaa ctctgttgtt agagaagaac aaggatgaga gtagaatgtt catcccttga
       61 ccggtatcta aaccagaaaa gccacggcct aactacgtgc cagcagccgc ggtaatacgt
      121 aggtggcaag cgttgtccgg atttattggg cgtaaagcga gcgcaggcgg tttcttaagt
      181 ctgatgtgaa agccccccgg gctcaaccgg ggagggtcat tggaaactgg gaaacttgag
      241 tgcagaagag gagagtggaa ttccatgtgt agcggtgaaa tgcgtagata tatggaggaa
      301 caccagtggc gaaggcggct ctctggtctg taactgacgc tgaggctcga aagcgtgggg
      361 agcaaacagg attagatacc ctggtagtcc acgccgtaaa cgatgagtgc taagtgttgg
      421 agggtttccg cccttcagtg ctgcagctaa cgcattaagc actccgcctg ggggagtacg
      481 accgcaaagg ttgaaactca aaggaattga cgggggcccg cacaagcggt gggagcatgt
      541 ggtttaattc gaagcaacgc gaagaacc
//
LOCUS       dog9                     801 bp    DNA     linear   BCT 21-JUL-2021
DEFINITION  Limosilactobacillus ingluviei strain Salmodog9.
ACCESSION   
VERSION
KEYWORDS    .
SOURCE      Limosilactobacillus ingluviei
  ORGANISM  Limosilactobacillus ingluviei
            Bacteria; Firmicutes; Bacilli; Lactobacillales; Lactobacillaceae;
            Limosilactobacillus.
REFERENCE   1  (bases 1 to 801)
  AUTHORS   Jimenez Trigos,E., Toquet,M., Barba Recreo,M., Gomez Martin,A.,
            Quereda Torres,J.J. and Bataller Leiva,E.
  TITLE     Study of the antimicrobial effect of lactic acid bacteria against
            Salmonella spp. in dogs
  JOURNAL   Unpublished
REFERENCE   2  (bases 1 to 801)
  AUTHORS   Jimenez Trigos,E., Toquet,M., Barba Recreo,M., Gomez Martin,A.,
            Quereda Torres,J.J. and Bataller Leiva,E.
  TITLE     Direct Submission
  JOURNAL   Submitted (21-JUL-2021) Departamento de Produccion y Sanidad
            Animal, Salud Publica Veterinaria y Ciencia y Tecnologia de los
            Alimentos (PASAPTA). Facultad de Veterinaria., Universidad CEU
            Cardenal Herrera de Valencia, Carrer Tirant lo Blanc, 7, Alfara del
            Patriarca, Valencia 46115, Spain
COMMENT     Sequences were screened for chimeras by the submitter using MEGA 7.
            
            ##Assembly-Data-START##
            Sequencing Technology :: Sanger dideoxy sequencing
            ##Assembly-Data-END##
FEATURES             Location/Qualifiers
     source          1..801
                     /organism="Limosilactobacillus ingluviei"
                     /mol_type="genomic DNA"
                     /strain="Salmodog9"
                     /isolation_source="Intestine"
                     /host="dog"
                     /db_xref="taxon:148604"
                     /country="Spain"
     rRNA            <1..>801
                     /product="16S ribosomal RNA"
BASE COUNT      203 a    173 c    252 g    173 t
ORIGIN      
        1 tagcttgttg gtggggtaac ggcctaccaa ggcgatgatg cgtagccgag ttgagagact
       61 gatcggccac aatgggactg agacacggcc catactccta cgggaggcag cagtagggaa
      121 tcttccacaa tgggcgcaag cctgatggag caacaccgcg tgagtgaaga agggtttcgg
      181 ctcgtaaagc tctgttgttg aagaagaatg tgcaagagag taactgttct tgtattgacg
      241 gtattcaacc agaaagtcac ggctaactac gtgccagcag ccgcggtaat acgtaggtgg
      301 caagcgttat ccggatttat tgggcgtaaa gcgagcgcag gcggttttct aagtctgatg
      361 tgaaagcctt cggcttaacc gaagaagtgc atcggaaact ggatgacttg agtgcagaag
      421 agggcagtgg aactccatgt gtagcggtgg aatgcgtaga tatatggaag aacaccagtg
      481 gcgaaggcgg ctgcctggtc tgtaactgac gctgaggctc gaaagcatgg gtagcgaaca
      541 ggattagata ccctggtagt ccatgccgta aacgatgagt gctaggtggt ttggagggtt
      601 tccgcccttc agtgccggag ctaacgcatt aagcactccg cctggggagt acgaccgcaa
      661 ggttgaaact caaggaattg acgggggccc gcacaagcgg tggaagcatt ggtgggttta
      721 attcgaagct acgcgaagaa cccttaccac gtctttgaca tctttgcgcc aaccctagaa
      781 gatagggcgt ttccctttcg g
//
LOCUS       dog10                    652 bp    DNA     linear   BCT 21-JUL-2021
DEFINITION  Enterococcus faecalis strain Salmodog10.
ACCESSION   
VERSION
KEYWORDS    .
SOURCE      Enterococcus faecalis
  ORGANISM  Enterococcus faecalis
            Bacteria; Firmicutes; Bacilli; Lactobacillales; Enterococcaceae;
            Enterococcus.
REFERENCE   1  (bases 1 to 652)
  AUTHORS   Jimenez Trigos,E., Toquet,M., Barba Recreo,M., Gomez Martin,A.,
            Quereda Torres,J.J. and Bataller Leiva,E.
  TITLE     Study of the antimicrobial effect of lactic acid bacteria against
            Salmonella spp. in dogs
  JOURNAL   Unpublished
REFERENCE   2  (bases 1 to 652)
  AUTHORS   Jimenez Trigos,E., Toquet,M., Barba Recreo,M., Gomez Martin,A.,
            Quereda Torres,J.J. and Bataller Leiva,E.
  TITLE     Direct Submission
  JOURNAL   Submitted (21-JUL-2021) Departamento de Produccion y Sanidad
            Animal, Salud Publica Veterinaria y Ciencia y Tecnologia de los
            Alimentos (PASAPTA). Facultad de Veterinaria., Universidad CEU
            Cardenal Herrera de Valencia, Carrer Tirant lo Blanc, 7, Alfara del
            Patriarca, Valencia 46115, Spain
COMMENT     Sequences were screened for chimeras by the submitter using MEGA 7.
            
            ##Assembly-Data-START##
            Sequencing Technology :: Sanger dideoxy sequencing
            ##Assembly-Data-END##
FEATURES             Location/Qualifiers
     source          1..652
                     /organism="Enterococcus faecalis"
                     /mol_type="genomic DNA"
                     /strain="Salmodog10"
                     /isolation_source="Intestine"
                     /host="dog"
                     /db_xref="taxon:1351"
                     /country="Spain"
     rRNA            <1..>652
                     /product="16S ribosomal RNA"
BASE COUNT      171 a    143 c    211 g    127 t
ORIGIN      
        1 accgcataac agtttatgcc gcatggcata agagtgaaag gcgctttcgg gtgtcgctga
       61 tggatggacc cgcggtgcat tagctagttg gtgaggtaac ggctcaccaa ggccacgatg
      121 catagccgac ctgagagggt gatcggccac actgggactg agacacggcc cagactccta
      181 cgggaggcag cagtagggaa tcttcggcaa tggacgaaag tctgaccgag caacgccgcg
      241 tgagtgaaga aggttttcgg atcgtaaaac tctgttgtta gagaagaaca aggacgttag
      301 taactgaacg tcccctgacg gtatctaacc agaaagccac ggctaactac gtgccagcag
      361 ccgcggtaat acgtaggtgg caagcgttgt ccggatttat tgggcgtaaa gcgagcgcag
      421 gcggtttctt aagtctgatg tgaaagcccc cggctcaacc ggggagggtc attggaaact
      481 gggagacttg agtgcagaag aggagagtgg aattccatgt gtagcggtga aatgcgtaga
      541 tatatggagg aacaccagtg gcgaaggcgg ctctctggtc tgtaactgac gctgaggctc
      601 gaaagcgtgg ggagcaaaca ggattagata ccctggtagt ccacgccgta aa
//
LOCUS       dog11                    532 bp    DNA     linear   BCT 21-JUL-2021
DEFINITION  Lactobacillus johnsonii strain Salmodog11.
ACCESSION   
VERSION
KEYWORDS    .
SOURCE      Lactobacillus johnsonii
  ORGANISM  Lactobacillus johnsonii
            Bacteria; Firmicutes; Bacilli; Lactobacillales; Lactobacillaceae;
            Lactobacillus.
REFERENCE   1  (bases 1 to 532)
  AUTHORS   Jimenez Trigos,E., Toquet,M., Barba Recreo,M., Gomez Martin,A.,
            Quereda Torres,J.J. and Bataller Leiva,E.
  TITLE     Study of the antimicrobial effect of lactic acid bacteria against
            Salmonella spp. in dogs
  JOURNAL   Unpublished
REFERENCE   2  (bases 1 to 532)
  AUTHORS   Jimenez Trigos,E., Toquet,M., Barba Recreo,M., Gomez Martin,A.,
            Quereda Torres,J.J. and Bataller Leiva,E.
  TITLE     Direct Submission
  JOURNAL   Submitted (21-JUL-2021) Departamento de Produccion y Sanidad
            Animal, Salud Publica Veterinaria y Ciencia y Tecnologia de los
            Alimentos (PASAPTA). Facultad de Veterinaria., Universidad CEU
            Cardenal Herrera de Valencia, Carrer Tirant lo Blanc, 7, Alfara del
            Patriarca, Valencia 46115, Spain
COMMENT     Sequences were screened for chimeras by the submitter using MEGA 7.
            
            ##Assembly-Data-START##
            Sequencing Technology :: Sanger dideoxy sequencing
            ##Assembly-Data-END##
FEATURES             Location/Qualifiers
     source          1..532
                     /organism="Lactobacillus johnsonii"
                     /mol_type="genomic DNA"
                     /strain="Salmodog11"
                     /isolation_source="Intestine"
                     /host="dog"
                     /db_xref="taxon:33959"
                     /country="Spain"
     rRNA            <1..>532
                     /product="16S ribosomal RNA"
BASE COUNT      139 a    106 c    169 g    118 t
ORIGIN      
        1 ttcggctcgt aaagctctgt tgggtagtga agaaagatag aggtagtaac tggcctttat
       61 ttgacgggta atttacttag aaagtcacgg ctaactacgt gccagcagcc gcggtaatac
      121 gtaggtggca agcgttgtcc ggatttattg ggcgtaaagc gagtgcaggc ggttcaataa
      181 gtctgatgtg aaagccttcg gctcaaccgg agaattgcat cagaaactgt tgaacttgag
      241 tgcagaagag gagagtggaa ctccatgtgt agcggtggaa tgcgtagata tatggaagaa
      301 caccagtggc gaaggcggct ctctggtctg caactgacgc tgaggctcga aagcatgggt
      361 agcgaacagg attagatacc ctggtagtcc atgccgtaaa cgatgagtgc taagtggttg
      421 gggaggtttc cgcctctcag tgctgcagct aacgcattaa gcactccgcc tggggagtac
      481 gaccgcaagg ttgaaactca aaggaattga cgggggcccg cacaagcggt gg
//
LOCUS       dog12                    547 bp    DNA     linear   BCT 21-JUL-2021
DEFINITION  Enterococcus faecalis strain Salmodog12.
ACCESSION   
VERSION
KEYWORDS    .
SOURCE      Enterococcus faecalis
  ORGANISM  Enterococcus faecalis
            Bacteria; Firmicutes; Bacilli; Lactobacillales; Enterococcaceae;
            Enterococcus.
REFERENCE   1  (bases 1 to 547)
  AUTHORS   Jimenez Trigos,E., Toquet,M., Barba Recreo,M., Gomez Martin,A.,
            Quereda Torres,J.J. and Bataller Leiva,E.
  TITLE     Study of the antimicrobial effect of lactic acid bacteria against
            Salmonella spp. in dogs
  JOURNAL   Unpublished
REFERENCE   2  (bases 1 to 547)
  AUTHORS   Jimenez Trigos,E., Toquet,M., Barba Recreo,M., Gomez Martin,A.,
            Quereda Torres,J.J. and Bataller Leiva,E.
  TITLE     Direct Submission
  JOURNAL   Submitted (21-JUL-2021) Departamento de Produccion y Sanidad
            Animal, Salud Publica Veterinaria y Ciencia y Tecnologia de los
            Alimentos (PASAPTA). Facultad de Veterinaria., Universidad CEU
            Cardenal Herrera de Valencia, Carrer Tirant lo Blanc, 7, Alfara del
            Patriarca, Valencia 46115, Spain
COMMENT     Sequences were screened for chimeras by the submitter using MEGA 7.
            
            ##Assembly-Data-START##
            Sequencing Technology :: Sanger dideoxy sequencing
            ##Assembly-Data-END##
FEATURES             Location/Qualifiers
     source          1..547
                     /organism="Enterococcus faecalis"
                     /mol_type="genomic DNA"
                     /strain="Salmodog12"
                     /isolation_source="Intestine"
                     /host="dog"
                     /db_xref="taxon:1351"
                     /country="Spain"
     rRNA            <1..>547
                     /product="16S ribosomal RNA"
BASE COUNT      145 a    116 c    176 g    110 t
ORIGIN      
        1 gtgaagaagg ttttcggatc gtaaaactct gttgttagag aagaacaagg gacgttagta
       61 aactgaacgt cccctgacgg tatctaaccc agaaagccac ggctaactac gtgccagcag
      121 ccgcggtaat acgtaggtgg caagcgttgt ccggatttat tgggcgtaaa gcgagcgcag
      181 gcggtttctt aagtctgatg tgaaagcccc cggctcaacc ggggagggtc attggaaact
      241 gggagacttg agtgcagaag aggagagtgg aattccatgt gtagcggtga aatgcgtaga
      301 tatatggagg aacaccagtg gcgaaggcgg ctctctggtc tgtaactgac gctgaggctc
      361 gaaagcgtgg ggagcaaaca ggattagata ccctggtagt ccacgccgta aacgatgagt
      421 gctaagtgtt ggagggtttc cgcccttcag tgctgcagca aacgcattaa gcactccgcc
      481 tggggagtac gaccgcaagg ttgaaactca aaggaattga cgggggcccg cacaagcggt
      541 ggagcat
//
